# Supplementary material for: Use of Halogenated Units for the Construction of Artificial Carbohydrate Receptors
Source: Molecules. 2026 Apr 9;31(8):1237. doi: 10.3390/molecules31081237 (PMC13118432; doi:10.3390/molecules31081237)
Supplement: Supplementary file 1 [file molecules-31-01237-s001.zip]

Archive with 1 entries (1 files):
- molecules-4171443-supplementary.pdf
